# Supplementary material for: MicroRNA Expression Profile in Bovine Granulosa Cells of Preovulatory Dominant and Subordinate Follicles during the Late Follicular Phase of the Estrous Cycle
Source: PLoS One. 2015 May 19;10(5):e0125912. doi: 10.1371/journal.pone.0125912 (PMC4438052; doi:10.1371/journal.pone.0125912)
Supplement: S2 Table — Normalized read count of each miRNAs in biological triplicates are indicated. (XLSX) [file pone.0125912.s005.xlsx]

## Sheet: Preovulatory dominant follicles
miRNAs ID	D1	D2	D3
bta-miR-26a	43653	35762	67583
bta-miR-10b	29579	18961	35966
bta-miR-202	12884	10079	13664
bta-let-7a-5p	11607	7367	13541
bta-let-7f	9917	6716	12153
bta-miR-22-3p	8827	7444	9860
bta-let-7i	8790	6681	10616
bta-miR-21-5p	8991	5430	11665
bta-miR-27b	8639	7195	9596
bta-miR-191	7016	6338	9747
bta-miR-186	6241	4937	7518
bta-miR-30a-5p	5765	4290	7337
bta-miR-125a	5720	4991	5161
bta-miR-143	7171	3282	5199
bta-miR-30d	5061	3867	5478
bta-miR-148a	4751	3116	5685
bta-miR-182	5624	2531	5299
bta-miR-99b	5230	3250	3004
bta-miR-92a	3167	2699	3049
bta-miR-98	3642	1840	2985
bta-miR-132	2097	1076	3757
bta-let-7g	2399	1913	2539
bta-miR-183	2823	1429	2355
bta-miR-204	1936	1356	1898
bta-let-7b	1659	1374	1956
bta-miR-92b	1488	1364	2048
bta-miR-486	3063	1404	291
bta-miR-16b	1530	975	2141
bta-miR-26b	1511	1333	1773
bta-miR-181a	1259	1342	1983
bta-miR-30e-5p	1325	969	2279
bta-miR-151-5p	1395	1242	1758
bta-miR-151-3p	1354	1200	1817
bta-let-7c	1659	1185	1513
bta-miR-31	1101	1187	1732
bta-miR-195	1232	1033	1328
bta-miR-25	1034	979	1183
bta-miR-450b	1057	527	1435
bta-miR-1246	164	195	2555
bta-miR-148b	900	723	1214
bta-miR-125b	1102	786	948
bta-let-7e	1098	703	1013
bta-miR-103	722	538	813
bta-miR-99a-5p	826	480	756
bta-miR-660	598	561	899
bta-miR-23b-3p	766	505	732
bta-miR-30b-5p	664	579	749
bta-miR-30c	690	519	779
bta-miR-423-5p	660	498	805
bta-miR-140	537	448	765
bta-miR-192	559	406	648
bta-miR-424-5p	442	288	649
bta-miR-215	402	571	389
bta-miR-29a	460	411	482
bta-miR-24-3p	473	401	454
bta-miR-130a	311	221	733
bta-miR-21-3p	438	244	514
bta-miR-6119-5p	388	335	462
bta-miR-423-3p	379	331	454
bta-miR-155	365	206	581
bta-miR-16a	417	275	457
bta-miR-342	388	333	384
bta-miR-574	363	386	340
bta-miR-451	642	372	38
bta-let-7d	366	313	341
bta-miR-107	313	247	413
bta-miR-873	313	169	473
bta-miR-93	299	268	380
bta-miR-378	159	243	544
bta-miR-339a	295	292	324
bta-miR-339b	295	292	324
bta-miR-1839	252	227	323
bta-miR-127	269	216	309
bta-miR-2284x	264	238	289
bta-miR-2284y	264	238	289
bta-miR-221	307	164	305
bta-miR-497	261	234	264
bta-miR-15b	212	194	331
bta-miR-199a-3p	273	227	232
bta-miR-199c	273	227	232
bta-miR-421	256	147	300
bta-miR-146b	185	171	343
bta-miR-532	211	186	292
bta-miR-30f	271	200	204
bta-miR-6123	220	179	264
bta-miR-10a	252	132	238
bta-miR-128	228	187	183
bta-miR-374b	193	196	205
bta-miR-652	175	217	199
bta-miR-145	278	161	146
bta-miR-425-5p	159	104	229
bta-miR-197	202	151	135
bta-miR-361	128	126	214
bta-miR-100	171	115	177
bta-miR-142-5p	278	118	63
bta-miR-320a	153	156	132
bta-miR-708	115	156	137
bta-miR-450a	170	89	146
bta-miR-27a-3p	124	112	162
bta-miR-374a	119	70	193
bta-miR-181b	97	110	168
bta-miR-199a-5p	150	111	107
bta-miR-6529	141	117	109
bta-miR-2313-3p	209	131	15
bta-miR-7	99	101	153
bta-miR-212	147	62	140
bta-miR-15a	95	88	107
bta-miR-28	78	90	114
bta-miR-19b	102	80	97
bta-miR-484	105	77	94
bta-miR-23a	84	72	105
bta-miR-222	104	64	81
bta-miR-129	91	86	71
bta-miR-129-5p	91	86	71
bta-miR-210	78	61	101
bta-miR-32	86	54	96
bta-miR-1468	72	73	82
bta-miR-769	81	59	80
bta-miR-2478	86	93	35
bta-miR-1343-3p	67	81	64
bta-miR-424-3p	62	56	89
bta-miR-101	72	38	87
bta-miR-193b	68	72	57
bta-miR-331	85	51	61
bta-miR-146a	85	37	74
bta-miR-874	72	53	70
bta-miR-129-3p	77	56	47
bta-miR-152	67	48	47
bta-miR-2285f	38	31	92
bta-miR-106b	42	46	71
bta-miR-1271	60	38	53
bta-miR-17-5p	52	49	48
bta-miR-505	43	37	53
bta-miR-542-5p	49	29	55
bta-miR-2284aa	39	20	52
bta-miR-2284z	39	20	52
bta-miR-1260b	32	51	27
bta-miR-20a	38	31	40
bta-miR-224	37	32	39
bta-miR-301a	42	28	38
bta-miR-2483-5p	44	25	35
bta-miR-181c	33	19	43
bta-miR-345-3p	34	26	29
bta-miR-3431	14	38	33
bta-miR-502b	27	23	35
bta-miR-194	28	36	20
bta-let-7a-3p	27	26	29
bta-miR-2285k	29	18	35
bta-miR-126-5p	44	26	10
bta-miR-2411-3p	3	0	76
bta-miR-324	27	18	33
bta-miR-96	34	19	24
bta-miR-150	35	22	16
bta-miR-677	8	6	59
bta-miR-1307	15	22	33
bta-miR-6526	16	19	35
bta-miR-126-3p	39	17	13
bta-miR-296	19	21	29
bta-miR-335	28	11	30
bta-miR-744	28	21	16
bta-miR-454	18	17	26
bta-miR-22-5p	15	24	21
bta-miR-592	13	17	30
bta-miR-190b	15	13	29
bta-miR-29b	25	12	20
bta-miR-2885	4	0	51
bta-miR-1388-5p	22	11	19
bta-miR-2487	2	1	49
bta-miR-328	24	15	11
bta-miR-185	19	9	18
bta-miR-2419-5p	7	8	31
bta-miR-34a	15	19	10
bta-miR-2484	11	7	24
bta-miR-378b	8	10	24
bta-miR-19a	18	10	13
bta-miR-214	13	14	14
bta-miR-130b	9	11	20
bta-miR-17-3p	7	9	24
bta-miR-99a-3p	11	12	13
bta-miR-34c	13	10	12
bta-miR-149-5p	9	13	11
bta-miR-362-5p	8	8	17
bta-miR-410	10	11	12
bta-miR-365-3p	12	8	12
bta-miR-2285q	10	8	12
bta-miR-29c	12	9	9
bta-miR-378c	4	7	17
bta-miR-491	7	14	7
bta-miR-425-3p	6	5	16
bta-miR-876	11	3	13
bta-miR-18a	8	7	11
bta-miR-199b	11	8	7
bta-miR-2387	13	7	6
bta-miR-504	13	7	6
bta-miR-503-3p	6	12	7
bta-miR-2285g	10	4	10
bta-miR-2424	2	3	19
bta-miR-1296	11	4	7
bta-miR-1306	6	4	12
bta-miR-2284h-5p	7	8	7
bta-miR-3432	4	10	8
bta-miR-3613	7	6	9
bta-miR-375	7	6	9
bta-miR-6119-3p	6	13	3
bta-miR-2332	3	0	18
bta-miR-2483-3p	5	4	12
bta-miR-1291	5	5	10
bta-miR-500	10	4	6
bta-miR-6523	1	0	19
bta-miR-6120-3p	10	2	7
bta-miR-760-3p	8	2	9
bta-miR-181d	8	4	6
bta-miR-877	4	4	10
bta-miR-2887	0	2	15
bta-miR-345-5p	6	6	5
bta-miR-6518	9	2	6
bta-miR-2284t-3p	1	4	11
bta-miR-503-5p	2	4	10
bta-miR-2285e	7	2	6
bta-miR-2313-5p	10	4	1
bta-miR-383	5	3	7
bta-miR-455-3p	5	5	5
bta-miR-193a-3p	7	2	5
bta-miR-2285c	5	3	6
bta-miR-2299-5p	5	2	7
bta-miR-1940	4	1	8
bta-miR-381	3	4	6
bta-miR-502a	4	4	5
bta-miR-665	3	2	8
bta-miR-452	3	5	4
bta-miR-483	2	4	6
bta-miR-2440	5	1	5
bta-miR-411a	3	1	7
bta-miR-493	4	3	4
bta-miR-6517	2	3	6
bta-miR-1	7	1	2
bta-miR-2310	3	5	2
bta-miR-2366	3	3	4
bta-miR-1814c	3	4	2
bta-miR-2284v	3	2	4
bta-miR-379	2	5	2
bta-miR-6524	6	2	1
bta-miR-671	2	3	4
bta-miR-122	4	1	3
bta-miR-2336	3	2	3
bta-miR-144	5	2	0
bta-miR-2339	0	1	6
bta-miR-2403	5	2	0
bta-miR-411c-3p	1	3	3
bta-miR-432	4	2	1
bta-miR-628	2	3	2
bta-miR-141	1	4	1
bta-miR-193a-5p	1	2	3
bta-miR-218	1	2	3
bta-miR-2284w	3	3	0
bta-miR-2285b	3	1	2
bta-miR-2285u	3	1	2
bta-miR-2425-5p	3	2	1
bta-miR-2443	5	1	0
bta-miR-2446	0	1	5
bta-miR-326	3	3	0
bta-miR-362-3p	2	3	1
bta-miR-4286	1	1	4
bta-miR-449c	0	2	4
bta-miR-133a	3	0	2
bta-miR-223	2	1	2
bta-miR-2320-3p	2	3	0
bta-miR-2320-5p	1	1	3
bta-miR-2328-5p	2	1	2
bta-miR-340	1	1	3
bta-miR-380-3p	1	2	2
bta-miR-449a	2	0	3
bta-miR-499	3	0	2
bta-miR-1224	1	2	1
bta-miR-137	2	0	2
bta-miR-188	1	1	2
bta-miR-190a	3	0	1
bta-miR-2284b	2	0	2
bta-miR-2346	2	2	0
bta-miR-2461-3p	1	0	3
bta-miR-330	0	1	3
bta-miR-488	2	1	1
bta-miR-6525	1	2	1
bta-miR-1388-3p	0	1	2
bta-miR-211	1	0	2
bta-miR-2285l	1	0	2
bta-miR-2285n	1	0	2
bta-miR-2285o	0	1	2
bta-miR-2285s	1	2	0
bta-miR-2340	1	1	1
bta-miR-2465	1	0	2
bta-miR-495	2	0	1
bta-miR-541	1	0	2
bta-miR-545-3p	1	1	1
bta-miR-545-5p	1	1	1
bta-miR-106a	1	1	0
bta-miR-1249	1	1	0
bta-miR-135a	1	1	0
bta-miR-139	1	1	0
bta-miR-2284f	0	1	1
bta-miR-2284k	0	1	1
bta-miR-2284t-5p	1	0	1
bta-miR-2312	1	0	1
bta-miR-2330-5p	0	1	1
bta-miR-2376	1	0	1
bta-miR-2447	1	1	0
bta-miR-29d	1	1	0
bta-miR-301b	1	0	1
bta-miR-338	0	1	1
bta-miR-369-3p	1	0	1
bta-miR-411c-5p	0	1	1
bta-miR-431	0	1	1
bta-miR-582	1	1	0
bta-miR-6522	0	1	1
bta-miR-9-5p	1	0	1

## Sheet: Subordinate follicles
miRNAs ID	S1	S2	S3
bta-miR-26a	72123	96703	64365
bta-miR-10b	55624	74409	57137
bta-miR-92a	14140	17352	9468
bta-let-7f	13946	13706	12341
bta-miR-27b	13805	11712	14067
bta-miR-99b	9676	7967	19081
bta-let-7a-5p	11507	11593	9911
bta-let-7i	11788	9621	7795
bta-miR-191	10343	8543	6803
bta-miR-143	6433	10191	8569
bta-miR-125a	7438	7873	8191
bta-miR-148a	6842	7559	5901
bta-miR-186	6198	6094	4529
bta-miR-21-5p	7865	1855	4267
bta-miR-30a-5p	4408	4536	4199
bta-miR-30d	5068	4573	3370
bta-miR-202	3920	4709	3484
bta-miR-30e-5p	3024	2880	2375
bta-let-7g	2811	2630	2336
bta-miR-31	2508	2408	2165
bta-miR-151-3p	2671	2261	1628
bta-miR-25	2341	2373	1604
bta-miR-16b	2289	2220	1783
bta-miR-98	2116	2343	1727
bta-miR-99a-5p	1414	1145	3385
bta-miR-151-5p	2076	1638	2200
bta-miR-22-3p	2134	1621	1621
bta-miR-125b	1375	1473	2404
bta-miR-92b	1646	2182	1153
bta-miR-1246	471	352	3727
bta-let-7c	1569	1487	1456
bta-miR-26b	1569	1581	1263
bta-miR-181a	1332	1074	1573
bta-let-7b	1460	1378	1091
bta-miR-30c	1449	1489	837
bta-miR-378	1514	1282	800
bta-miR-660	1251	1350	904
bta-miR-423-5p	1229	981	1033
bta-miR-6119-5p	1235	1121	688
bta-miR-140	994	1177	870
bta-let-7e	1061	1038	907
bta-miR-148b	1241	960	650
bta-miR-195	965	1187	671
bta-miR-192	994	889	546
bta-miR-423-3p	884	870	664
bta-miR-100	363	298	1641
bta-miR-23b-3p	747	731	627
bta-miR-130a	582	726	738
bta-miR-574	615	691	537
bta-miR-93	600	602	474
bta-miR-103	594	612	459
bta-miR-30b-5p	567	555	451
bta-let-7d	590	549	394
bta-miR-335	550	679	304
bta-miR-204	578	523	369
bta-miR-24-3p	492	391	423
bta-miR-450b	470	348	481
bta-miR-361	395	386	427
bta-miR-342	423	440	330
bta-miR-16a	419	438	305
bta-miR-339a	461	403	294
bta-miR-339b	461	403	294
bta-miR-15b	427	355	342
bta-miR-10a	327	405	343
bta-miR-146b	381	393	281
bta-miR-486	435	413	201
bta-miR-1271	170	141	708
bta-miR-199a-3p	299	307	408
bta-miR-199c	299	307	408
bta-miR-128	383	358	229
bta-miR-532	318	364	270
bta-miR-127	217	254	471
bta-miR-769	411	347	182
bta-miR-155	512	138	284
bta-miR-497	305	332	246
bta-miR-145	193	342	269
bta-miR-199a-5p	173	183	434
bta-miR-29a	320	231	225
bta-miR-197	272	319	171
bta-miR-320a	254	271	200
bta-miR-107	253	223	212
bta-miR-1839	242	225	218
bta-miR-2284x	208	203	181
bta-miR-2284y	208	203	181
bta-miR-19b	231	215	117
bta-miR-484	211	217	128
bta-miR-6123	217	182	156
bta-miR-1343-3p	182	180	173
bta-miR-181b	155	182	175
bta-miR-17-5p	176	187	108
bta-miR-6526	148	129	181
bta-miR-374b	143	164	147
bta-miR-27a-3p	183	141	128
bta-miR-2285k	132	89	230
bta-miR-425-5p	193	135	102
bta-miR-296	178	153	97
bta-miR-30f	138	157	126
bta-miR-652	161	138	121
bta-miR-20a	169	148	85
bta-miR-7	198	108	81
bta-miR-421	142	132	106
bta-miR-1468	99	103	169
bta-miR-142-5p	142	108	120
bta-miR-21-3p	187	48	125
bta-miR-6529	142	126	76
bta-miR-146a	140	89	107
bta-miR-2478	195	89	46
bta-miR-101	124	108	93
bta-miR-374a	140	98	75
bta-miR-331	99	94	92
bta-miR-221	125	67	91
bta-miR-424-5p	66	84	111
bta-miR-15a	104	91	62
bta-miR-224	94	72	84
bta-miR-106b	96	78	54
bta-miR-3431	97	82	49
bta-miR-126-5p	70	62	91
bta-miR-193b	68	91	59
bta-miR-23a	70	57	86
bta-miR-505	70	69	47
bta-miR-1260b	88	56	32
bta-miR-744	52	63	56
bta-miR-126-3p	50	57	62
bta-miR-1296	74	61	33
bta-miR-378b	67	53	45
bta-miR-222	72	37	55
bta-miR-451	76	58	28
bta-miR-182	53	42	64
bta-miR-874	65	36	54
bta-miR-215	54	49	51
bta-miR-677	47	31	75
bta-miR-181c	66	42	42
bta-miR-873	56	54	31
bta-miR-210	52	56	30
bta-miR-28	57	44	33
bta-miR-2411-3p	20	32	80
bta-miR-450a	47	33	51
bta-miR-502b	55	49	27
bta-miR-132	60	14	45
bta-miR-2285f	53	39	27
bta-miR-19a	60	34	19
bta-miR-214	35	30	44
bta-miR-1307	38	40	26
bta-let-7a-3p	45	43	15
bta-miR-2284aa-1	37	32	27
bta-miR-2284z	37	32	27
bta-miR-365-3p	24	43	22
bta-miR-592	25	30	33
bta-miR-1388-5p	35	33	19
bta-miR-199b	14	14	56
bta-miR-152	36	19	26
bta-miR-150	30	17	33
bta-miR-449a	52	8	19
bta-miR-2484	17	26	32
bta-miR-301a	29	22	22
bta-miR-2424	7	19	43
bta-miR-130b	22	21	25
bta-miR-6120-3p	31	22	12
bta-miR-32	18	24	21
bta-miR-2885	15	9	38
bta-miR-378c	22	24	15
bta-miR-6119-3p	23	25	13
bta-miR-2332	11	14	34
bta-miR-194	16	24	18
bta-miR-454	23	15	19
bta-miR-183	18	14	23
bta-miR-2285q	26	15	12
bta-miR-324	24	15	14
bta-miR-2483-5p	23	15	13
bta-miR-328	17	15	17
bta-miR-149-5p	14	17	16
bta-miR-17-3p	18	15	13
bta-miR-345-3p	16	15	15
bta-miR-362-5p	15	12	17
bta-miR-2419-5p	22	7	14
bta-miR-2284t-3p	18	14	10
bta-miR-708	19	7	15
bta-miR-2440	16	12	12
bta-miR-99a-3p	8	18	14
bta-miR-185	16	11	12
bta-miR-760-3p	23	8	8
bta-miR-190b	12	14	10
bta-miR-424-3p	13	16	7
bta-miR-6523	24	5	6
bta-miR-2285g	16	8	10
bta-miR-449c	20	6	8
bta-miR-18a	9	15	9
bta-miR-2404	2	2	29
bta-miR-2887	8	9	16
bta-miR-2387	13	13	5
bta-miR-2483-3p	12	11	8
bta-miR-425-3p	11	12	6
bta-miR-6517	12	12	5
bta-miR-2344	15	8	5
bta-miR-452	11	12	5
bta-miR-6518	13	6	9
bta-miR-1306	10	10	7
bta-miR-500	11	8	8
bta-miR-542-5p	9	5	13
bta-miR-2285e	10	6	10
bta-miR-1814c	8	3	14
bta-miR-2310	8	3	14
bta-miR-181d	9	10	5
bta-miR-2284v	12	8	3
bta-miR-2285c	10	4	9
bta-miR-2904	10	2	11
bta-miR-3432	11	5	7
bta-miR-34a	8	9	6
bta-miR-455-3p	8	9	6
bta-miR-2299-5p	9	7	6
bta-miR-2336	4	11	6
bta-miR-410	2	7	12
bta-miR-1291	4	6	10
bta-miR-190a	15	4	1
bta-miR-2284h-5p	6	5	7
bta-miR-381	2	3	13
bta-miR-4286	10	4	3
bta-miR-877	7	5	5
bta-miR-383	5	7	4
bta-miR-504	5	8	3
bta-miR-20b	7	6	2
bta-miR-218	8	5	2
bta-miR-2487	1	2	12
bta-miR-29b	5	6	4
bta-miR-671	7	4	4
bta-miR-212	1	2	11
bta-miR-2284w	8	3	3
bta-miR-2313-3p	2	9	3
bta-miR-411a	1	5	8
bta-miR-491	5	2	7
bta-miR-6522	6	5	3
bta-miR-29c	2	7	4
bta-miR-503-3p	8	4	1
bta-miR-628	3	7	3
bta-miR-193a-3p	4	8	0
bta-miR-2285b	6	1	5
bta-miR-2285u	6	1	5
bta-miR-340	3	5	4
bta-miR-665	3	3	6
bta-miR-196a	5	6	0
bta-miR-503-5p	5	1	5
bta-miR-106a	8	1	1
bta-miR-2425-5p	5	4	1
bta-miR-3613	4	3	3
bta-miR-379	4	1	5
bta-miR-409a	3	3	4
bta-miR-129	2	3	4
bta-miR-129-5p	2	3	4
bta-miR-133a	3	3	3
bta-miR-1434-5p	3	2	4
bta-miR-2339	3	4	2
bta-miR-345-5p	2	5	2
bta-miR-34c	5	2	2
bta-miR-1388-3p	1	3	4
bta-miR-1940	3	2	3
bta-miR-223	2	1	5
bta-miR-2284t-5p	2	2	4
bta-miR-380-3p	3	1	4
bta-miR-483	1	3	4
bta-miR-493	0	3	5
bta-miR-499	4	1	3
bta-miR-502a	3	5	0
bta-miR-193a-5p	2	3	2
bta-miR-22-5p	5	1	1
bta-miR-2320-5p	2	1	4
bta-miR-2443	2	2	3
bta-miR-876	1	5	1
bta-miR-1	1	2	3
bta-miR-153	5	1	0
bta-miR-2346	2	2	2
bta-miR-2415-3p	3	2	1
bta-miR-338	3	1	2
bta-miR-449b	2	1	3
bta-miR-9-5p	3	3	0
bta-miR-1248	0	1	4
bta-miR-154c	4	0	1
bta-miR-2285l	4	0	1
bta-miR-2285m	2	0	3
bta-miR-2285n	3	1	1
bta-miR-2285r	2	1	2
bta-miR-2323	1	1	3
bta-miR-2435	3	2	0
bta-miR-326	4	1	0
bta-miR-455-5p	0	3	2
bta-miR-488	3	1	1
bta-miR-2314	2	0	2
bta-miR-2320-3p	1	2	1
bta-miR-2340	0	3	1
bta-miR-2397-3p	2	0	2
bta-miR-2403	1	2	1
bta-miR-2431-3p	2	1	1
bta-miR-362-3p	1	0	3
bta-miR-411c-3p	1	1	2
bta-miR-411c-5p	2	0	2
bta-miR-432	1	0	3
bta-miR-543	1	1	2
bta-miR-6524	2	1	1
bta-miR-6525	2	2	0
bta-miR-6531	0	3	1
bta-miR-129-3p	2	1	0
bta-miR-138	1	1	1
bta-miR-144	1	2	0
bta-miR-188	1	1	1
bta-miR-2284k	2	0	1
bta-miR-2285j	2	0	1
bta-miR-2330-5p	1	1	1
bta-miR-2416	2	1	0
bta-miR-301b	1	2	0
bta-miR-541	1	2	0
bta-miR-545-3p	1	1	1
bta-miR-545-5p	1	1	1
bta-miR-6520	1	1	1
bta-miR-1777a	1	0	1
bta-miR-2308	0	1	1
bta-miR-2350	0	1	1
bta-miR-2382-3p	1	0	1
bta-miR-2449	1	1	0
bta-miR-330	1	0	1
bta-miR-33a	1	0	1
bta-miR-33b	1	0	1
bta-miR-487b	0	1	1
bta-miR-582	1	1	0
bta-miR-9-3p	1	1	0
